# Supplementary material for: Enabling Conducting Polymer Applications: Methods for Achieving High Molecular Weight in Chemical Oxidative Polymerization in Alkyl- and Ether-Substituted Thiophenes
Source: Materials (Basel). 2021 Oct 16;14(20):6146. doi: 10.3390/ma14206146 (PMC8541565; doi:10.3390/ma14206146)
Supplement: Supplementary file 1 [file materials-14-06146-s001.zip]

Archive with 1 entries (1 files):
- materials-1393928-SI.pdf
